# Supplementary material for: Insights into the Gut Microbiome of the South American Leaf-Toed Gecko (Phylodactylus gerropygus) Inhabiting the Core of the Atacama Desert
Source: Microorganisms. 2024 Jun 13;12(6):1194. doi: 10.3390/microorganisms12061194 (PMC11205927; doi:10.3390/microorganisms12061194)
Supplement: Supplementary file 1 [file microorganisms-12-01194-s001.zip]

Archive with 1 entries (1 files):
- microorganisms-2999538-supplementary.pdf
